# Supplementary material for: Bioinformatics analysis of pyroptosis-related differentially expressed genes in sepsis and diabetes mellitus
Source: PLoS One. 2026 Jun 25;21(6):e0352310. doi: 10.1371/journal.pone.0352310 (PMC13298936; doi:10.1371/journal.pone.0352310)
Supplement: S1 Table — (CSV) [file pone.0352310.s001.csv]

x
AIM2
CASP1
CASP3
CASP4
CASP5
CASP6
CASP8
CASP9
ELANE
GPX4
GSDMA
GSDMB
GSDMC
GSDMD
GSDME
IL18
IL1B
IL6
NLRC4
NLRP1
NLRP2
NLRP3
NLRP6
NLRP7
NOD1
NOD2
PJVK
PLCG1
PRKACA
PYCARD
TNF
TIRAP
SCAF11
ZBP1
RIPK1
RIPK3
FADD
MAP3K7
TNFAIP3
RNF31
RBCK1
PSTPIP2
GSMDC
GZMA
GZMB
BAK1
BAX
CHMP2A
CHMP2B
CHMP3
CHMP4A
CHMP4B
CHMP4C
CHMP6
CHMP7
CYCS
HMGB1
IL1A
IRF1
IRF2
TP53
TP63
CARD8
DPP9
TRIM21
APIP
DPP8
IFI27
CD274
STAT3
SIRT1
NAIP
MEFV
DDX3X
NINJ1
TRIM24
CASP7
AGER
MAPK14
GBP1
MAP3K20
DNMT1
DHX9
NLRP9
TNFRSF21
H2AX
H2AC20
TUG1
MTOR
FOXO3
ATG5
NFKB1
CTSG
ELAVL1
TXNIP
MAPK11
NEK7
NFE2L2
ADIPOQ
TREM2
VEGFA
HDAC2
STING1
METTL3
PRMT5
TREM1
FLNA
PTX3
GBP5
STAT2
TRAF3
FOXP3
SESN2
TLR4
BRD4
MMP9
RELA
BRCA1
GSTP1
SERPINC1
CD55
COL2A1
CYBB
GGT1
CDKN1B
GALNS
PAH
RPS19
CA1
SERPINH1
ALOX15
BCL6
HP
LCN2
TRAF2
FMR1
PLAUR
S100A9
CMA1
FCGRT
GABRG3
SIRT6
CUL4B
P4HA1
RASGRF1
S100A8
CLEC3B
FKBP10
FSTL1
PVALB
SLC4A2
CPA3
PPIC
PRG2
RPL3
RPL7A
ANKLE2
H1-2
USP48
GAR1
RPL27A
DHX8
H1-5
SSR1
ACSM3
RBM26
SRP14
H1-1
PROM2
HEATR5A
ZNF329
GJA1
ANXA3
HTRA1
SIRT3
FUS
SNIP1
PRDM1
PCSK9
TNFRSF11B
GATA1
ADAR
IFI16
IL17A
PKM
VDR
PINK1
IKBKE
KIF23
MDH1
ARID5B
CRTAC1
ALKBH5
SQSTM1
MLKL
NR4A1
UBR2
NINJ2
SLC46A2
CPTP
ETS1
TRAF6
TET2
CEBPB
S100A4
SNRPN
INPP5D
IQGAP1
RBMX
TOMM20
UTS2
CTSV
SIGLEC15
ZNF532
TRIM45
ULK1
PTPN11
SMAD2
APOE
ROCK1
SDHB
IKBKG
PAK2
ANXA1
GATA6
P2RX7
APOC3
EEF2K
FPR2
ATP6AP1
TNFSF10
NDUFA13
TRIM25
GABARAP
SMC4
FOXO4
SYVN1
GABARAPL1
FGF21
IL37
SETD7
SLC6A14
TRIM38
KCNK5
PLA2R1
SMURF2
NLRX1
DTX3L
APOA1
FASN
SGK1
IKZF1
SPTAN1
AQP1
COL1A2
KIF11
MUC1
MYH9
STAT5A
ACTG1
NEDD4
SPTBN1
TFAM
TPM3
BSG
CXCL8
PGF
USP14
MVP
USP25
USF2
FAT1
IL32
SLC16A4
YTHDF2
SLC30A7
PIF1
OTUD4
CHRFAM7A
YAF2
MALT1
TLR2
GSK3B
ICAM1
PTGS2
SREBF1
STK4
KLF4
PRF1
EZR
MST1
VTN
CITED2
MCOLN1
VPS4A
AMIGO2
LETMD1
SNRK
VSIG4
MFHAS1
SF3A2
MPEG1
HDAC6
ABL1
EPHA2
PPARG
HSP90AA1
TLR3
HSP90AB1
CDK9
IRF3
FGF5
IRF9
UCP1
MELTF
GNA15
TSLP
TIFA
ZDHHC1
TRIM59
EZH2
DNMT3A
DNMT3B
POLA1
RBBP4
EED
SUZ12
H3-3A
PRIM1
H3-3B
RBBP7
H2BC21
POLA2
H3C1
PRIM2
H2AZ2
H3C12
H4C3
H3C13
H2AC4
H3C2
H4C1
H2AC6
H2BC14
H2BC15
H3C11
H3C14
H3C3
H3C4
H3C6
H4C5
H4C6
H2AC8
H2BC11
H2BC13
H2BC3
H2BC9
H3C10
H4C11
H4C16
H4C8
H4C9
H2AC14
H2BC12
H2BC5
H3C8
H4C2
H4C4
H2AC18
H2AC7
H2BC1
H2BC17
H2BC4
H2BC6
H3C7
H4C12
H4C13
H2AJ
H2BC10
H2BC26
H3C15
H2BC8
H4C14
H2BC7
H4C15
H2AB1
H2AC19
RNF103-CHMP3
LOC102724334
PTEN
NFKBIA
STAT6
DRD2
HDAC3
LMNA
ADORA1
ADORA2B
ACTN4
ADORA2A
CA9
CBFB
HSP90B1
ADORA3
IFNB1
NOP56
OSM
FLOT1
ANLN
PECAM1
RCN1
USP18
S100A12
METTL14
NOP2
TRIM31
RRBP1
RSF1
RSL1D1
KDM5D
TAF6L
TRIM64
SOCS1
CRYZL2P-SEC16B
CAMP
