# Supplementary material for: Bioinformatics analysis of pyroptosis-related differentially expressed genes in sepsis and diabetes mellitus
Source: PLoS One. 2026 Jun 25;21(6):e0352310. doi: 10.1371/journal.pone.0352310 (PMC13298936; doi:10.1371/journal.pone.0352310)
Supplement: S2 Table — (CSV) [file pone.0352310.s002.csv]

mRNA	TF
GZMA	EP300
GZMA	FOS
GZMA	FOSL2
GZMA	FOXA1
GZMA	JUN
GZMA	JUND
GZMA	SRF
GZMA	STAT3
GZMA	TCF12
GZMA	TEAD4
GZMA	EGR1
CAMP	CEBPB
CAMP	MAX
CAMP	RUNX1
CAMP	SPI1
GZMA	MYB
GZMA	RUNX1
GZMA	SPI1
GZMB	ELF1
GZMB	RUNX1
GZMB	SPI1
LCN2	BCL3
LCN2	HES2
LCN2	STAT3
MMP9	RELA
PRF1	CEBPA
PRF1	CTCF
PRF1	FLI1
PRF1	HNF4A
PRF1	LMO2
PRF1	MAX
PRF1	MECOM
PRF1	MYB
PRF1	RUNX1
PRF1	RUNX1T1
PRF1	SPI1
PRF1	STAT3
PRF1	TEAD4
PRF1	ZNF384
