# Supplementary material for: Bioinformatics analysis of pyroptosis-related differentially expressed genes in sepsis and diabetes mellitus
Source: PLoS One. 2026 Jun 25;21(6):e0352310. doi: 10.1371/journal.pone.0352310 (PMC13298936; doi:10.1371/journal.pone.0352310)
Supplement: S3 Table — (CSV) [file pone.0352310.s003.csv]

mRNA	RBP
ANXA3	ACIN1
ANXA3	ALYREF
ANXA3	CSTF2
ANXA3	CSTF2T
ANXA3	CTCF
ANXA3	DDX3X
ANXA3	ELAVL1
ANXA3	HNRNPA2B1
ANXA3	HNRNPC
ANXA3	IGF2BP1
ANXA3	IGF2BP3
ANXA3	MBNL1
ANXA3	MTA1
ANXA3	MTDH
ANXA3	NUDT16L1
ANXA3	NXF1
ANXA3	PRPF8
ANXA3	PTBP1
ANXA3	RBFOX2
ANXA3	RBM4
ANXA3	RBM47
ANXA3	RBM7
ANXA3	RNPS1
ANXA3	SF3B1
ANXA3	SRSF7
ANXA3	TRA2B
ANXA3	U2AF1
ANXA3	U2AF2
ANXA3	UPF1
ANXA3	YBX1
ANXA3	YTHDC1
CAMP	RNF10
GZMA	APOBEC3F
GZMA	IGF2BP1
GZMA	IGF2BP3
